# Supplementary material for: Facile Synthesis of Mesoporous NiCo2O4 Nanosheets on Carbon Fibers Cloth as Advanced Electrodes for Asymmetric Supercapacitors
Source: Nanomaterials (Basel). 2024 Dec 27;15(1):29. doi: 10.3390/nano15010029 (PMC11722020; doi:10.3390/nano15010029)
Supplement: Supplementary file 1 [file nanomaterials-15-00029-s001.zip]

Archive with 1 entries (1 files):
- nanomaterials-2962891-supplementary.pdf
